# Supplementary material for: Parents’ Perceptions Regarding Their Children’s Medications and Expert-Assessed Drug-Related Problems in Pediatric Patients with Inborn Errors of Metabolism
Source: Children (Basel). 2023 Nov 29;10(12):1873. doi: 10.3390/children10121873 (PMC10741610; doi:10.3390/children10121873)
Supplement: Supplementary file 1 [file children-10-01873-s001.zip]

Archive with 1 entries (1 files):
- children-2720717-supplementary.pdf
